# Supplementary material for: Determination of Urinary Mycotoxin Biomarkers Using a Sensitive Online Solid Phase Extraction-UHPLC-MS/MS Method
Source: Toxins (Basel). 2021 Jun 11;13(6):418. doi: 10.3390/toxins13060418 (PMC8230879; doi:10.3390/toxins13060418)
Supplement: Supplementary file 1 [file toxins-13-00418-s001.zip]

Archive with 1 entries (1 files):
- toxins-1214205-supplementary.pdf
